# Supplementary material for: Phytochemical, Antimicrobial, and Antioxidant Activity of Different Extracts from Frozen, Freeze-Dried, and Oven-Dried Jostaberries Grown in Moldova
Source: Antioxidants (Basel). 2024 Jul 23;13(8):890. doi: 10.3390/antiox13080890 (PMC11351914; doi:10.3390/antiox13080890)
Supplement: Supplementary file 1 [file antioxidants-13-00890-s001.zip]

Archive with 1 entries (1 files):
- antioxidants-3091566-supplementary.pdf
